# Supplementary material for: An Attomolar-Level Biosensor Based on Polypyrrole and TiO2@Pt Nanocomposite for Electrochemical Detection of TCF3-PBX1 Oncogene in Acute Lymphoblastic Leukemia
Source: Sensors (Basel). 2025 Aug 27;25(17):5313. doi: 10.3390/s25175313 (PMC12431060; doi:10.3390/s25175313)
Supplement: Supplementary file 1 [file sensors-25-05313-s001.zip]

Archive with 1 entries (1 files):
- sensors-3779000-supplementary.pdf
